# Supplementary material for: Rat embryonic stem cell-based in vitro testing platform for mammalian embryo toxicology at pre- and post-implantation stages
Source: Front Toxicol. 2025 May 8;7:1561386. doi: 10.3389/ftox.2025.1561386 (PMC12095294; doi:10.3389/ftox.2025.1561386)
Supplement: Supplementary file 2 [file Table2.xlsx]

## Sheet: PARN-401Z
PARN-401Z
Position	Unigene	Refseq	Symbol	Description	Gname
A01	Rn.82691	NM_012690	Abcb4	ATP-binding cassette, subfamily B (MDR/TAP), member 4	Mdr2/Pgy3
A02	Rn.10265	NM_012833	Abcc2	ATP-binding cassette, subfamily C (CFTR/MRP), member 2	Cmoat/Mrp2/cMRP
A03	Rn.88248	NM_080581	Abcc3	ATP-binding cassette, subfamily C (CFTR/MRP), member 3	Mlp2/Mrp3
A04	Rn.6302	NM_016986	Acadm	Acyl-Coenzyme A dehydrogenase, C-4 to C-12 straight chain	MCAD
A05	Rn.33319	NM_012891	Acadvl	Acyl-Coenzyme A dehydrogenase, very long chain	VLCAD
A06	Rn.31796	NM_017340	Acox1	Acyl-Coenzyme A oxidase 1, palmitoyl	RATACOA1
A07	Rn.40222	NM_019286	Adh1	Alcohol dehydrogenase 1 (class I)	Adh/Adh1a/Adh1c
A08	Rn.145378	NM_201426	Adm2	Adrenomedullin 2	Imd
A09	Rn.139229	NM_001013057	Akr1c2	Aldo-keto reductase family 1, member C2	Akr1c21
A10	Rn.11422	NM_033230	Akt1	V-akt murine thymoma viral oncogene homolog 1	Akt
A11	Rn.161886	NM_001007797	Arrdc3	Arrestin domain containing 3	LRRGT00048
A12	Rn.127798	NM_053407	Asah1	N-acylsphingosine amidohydrolase (acid ceramidase) 1	Asah
B01	Rn.220453	NM_001108232	Asb1	Ankyrin repeat and SOCS box-containing 1	-
B02	Rn.11172	NM_013079	Asns	Asparagine synthetase	-
B03	Rn.214048	NM_001106821	Atm	Ataxia telangiectasia mutated homolog (human)	-
B04	Rn.224747	NM_001106140	Atp8b1	ATPase, Class I, type 8B, member 1	-
B05	Rn.9996	NM_016993	Bcl2	B-cell CLL/lymphoma 2	Bcl-2
B06	Rn.10323	NM_031535	Bcl2l1	Bcl2-like 1	Bcl-xl/Bcl2l/Bclx/bcl-X
B07	Rn.48840	NM_012514	Brca1	Breast cancer 1	-
B08	Rn.54474	NM_022277	Casp8	Caspase 8	CASP-8
B09	Rn.32199	NM_031632	Casp9	Caspase 9, apoptosis-related cysteine peptidase	Apaf3/Casp-9-CTD/Casp9_v1/Ice-Lap6/Mch6
B10	Rn.102418	NM_031561	Cd36	CD36 molecule (thrombospondin receptor)	Fat
B11	Rn.10089	NM_080782	Cdkn1a	Cyclin-dependent kinase inhibitor 1A	Cip1/UV96/Waf1
B12	Rn.2856	NM_031559	Cpt1a	Carnitine palmitoyltransferase 1a, liver	CPT-Ia
C01	Rn.6028	NM_013200	Cpt1b	Carnitine palmitoyltransferase 1b, muscle	CPT-IB/M-CPTI
C02	Rn.11389	NM_012930	Cpt2	Carnitine palmitoyltransferase 2	CPTII
C03	Rn.234431	NM_001108562	Cyb561d1	Cytochrome b-561 domain containing 1	-
C04	Rn.128760	NM_001017380	Cyld	Cylindromatosis (turban tumor syndrome)	LRRGT00003/Rp1/Rp1h
C05	Rn.10352	NM_012540	Cyp1a1	Cytochrome P450, family 1, subfamily a, polypeptide 1	AHH/AHRR/CP11/CYP1/Cyp45c/Cypc45c/P-450MC/P1-450/P450-C/P450DX
C06	Rn.5563	NM_012541	Cyp1a2	Cytochrome P450, family 1, subfamily a, polypeptide 2	CYPD45/P-450d/RATCYPD45
C07	Rn.26060	NM_138515	Cyp2d4	Cytochrome P450, family 2, subfamily d, polypeptide 4	Cyp2d18/Cyp2d22/Cyp2d4v1/Cyp2d4v2/Cyp2d6
C08	Rn.1372	NM_031543	Cyp2e1	Cytochrome P450, family 2, subfamily e, polypeptide 1	Cyp2e
C09	Rn.91120	NM_013105	Cyp3a23/3a1	Cytochrome P450, family 3, subfamily a, polypeptide 23/polypeptide 1	CYP/CYP3A23/Cyp3a1/Cyp3a3/RL33/cDEX
C10	Rn.128947	NM_001108441	Dnajb1	DnaJ (Hsp40) homolog, subfamily B, member 1	-
C11	Rn.29778	NM_012699	Dnajb9	DnaJ (Hsp40) homolog, subfamily B, member 9	Mdg1
C12	Rn.41871	NM_001172809	Ercc2	Excision repair cross-complementing rodent repair deficiency, complementation group 2	-
D01	Rn.54498	NM_022924	F2	Coagulation factor II (thrombin)	-
D02	Rn.9725	NM_012908	Faslg	Fas ligand (TNF superfamily, member 6)	Apt1Lg1/CD95-L/Fasl/Tnfsf6
D03	Rn.9486	NM_017332	Fasn	Fatty acid synthase	-
D04	Rn.3849	NM_031677	Fhl2	Four and a half LIM domains 2	-
D05	Rn.2460	NM_017305	Gclm	Glutamate cysteine ligase, modifier subunit	Glclr
D06	Rn.3360	NM_030846	Grb2	Growth factor receptor bound protein 2	-
D07	Rn.4028	NM_053523	Herpud1	Homocysteine-inducible, endoplasmic reticulum stress-inducible, ubiquitin-like domain member 1	Sup
D08	Rn.3160	NM_012580	Hmox1	Heme oxygenase (decycling) 1	HEOXG/Heox/Hmox/Ho-1/Ho1/hsp32
D09	Rn.11139	NM_017112	Hpn	Hepsin	-
D10	Rn.2380	NM_053318	Hpx	Hemopexin	Hpxn
D11	Rn.20418	NM_024393	Hsf1	Heat shock transcription factor 1	-
D12	Rn.101146	NM_001012197	Hsp90b1	Heat shock protein 90, beta, member 1	Grp94/Tra1
E01	Rn.1950	NM_031971	Hspa1a	Heat shock 70kD protein 1A	HSP72/Hsp70-1/Hspa1/Hspa1b
E02	Rn.1950	NM_212504	Hspa1b	Heat shock 70kD protein 1B (mapped)	Hsp70-2/Hsp72/Hspa2
E03	Rn.163092	NM_153629	Hspa4	Heat shock protein 4	Hsp110/Hsp70/irp94
E04	Rn.11088	NM_013083	Hspa5	Heat shock protein 5	BIP/GRP78
E05	Rn.3841	NM_031970	Hspb1	Heat shock protein 1	Hsp25/Hsp27
E06	Rn.102058	NM_022229	Hspd1	Heat shock protein 1 (chaperonin)	Hsp60/Hspd1-30p
E07	Rn.30020	NM_031815	Inhbe	Inhibin beta E	-
E08	Rn.3834	NM_012598	Lpl	Lipoprotein lipase	-
E09	Rn.10211	NM_031049	Lss	Lanosterol synthase (2,3-oxidosqualene-lanosterol cyclase)	-
E10	Rn.2283	NM_012771	Lyz2	Lysozyme 2	Lysz/Lyz/Lyz1
E11	Rn.87331	NM_017190	Mag	Myelin-associated glycoprotein	-
E12	Rn.91829	NM_001108099	Mdm2	Mdm2 p53 binding protein homolog (mouse)	-
F01	Rn.1984	NM_022539	Metap2	Methionyl aminopeptidase 2	Amp2/Mnpep/p67
F02	Rn.233802	NM_001271366	Mki67	Marker of proliferation Ki-67	-
F03	Rn.200327	XM_006227758	Ncoa7	Nuclear receptor coactivator 7	RGD1566426
F04	Rn.11234	NM_017000	Nqo1	NAD(P)H dehydrogenase, quinone 1	Dia4
F05	Rn.42941	NM_021742	Nr5a2	Nuclear receptor subfamily 5, group A, member 2	Ftf/Lrh-1
F06	Rn.19056	NM_001107087	Slc51a	Organic solute transporter alpha	Osta/Ostalpha/RGD1311100
F07	Rn.22730	NM_001106030	Parp2	Poly (ADP-ribose) polymerase 2	Adprtl2
F08	Rn.44471	NM_019374	Pdyn	Prodynorphin	-
F09	Rn.9753	NM_013196	Ppara	Peroxisome proliferator activated receptor alpha	PPAR
F10	Rn.10677	NM_017076	Pvr	Poliovirus receptor	Taa1/Tage4
F11	Rn.20474	NM_001109204	Rad51	RAD51 homolog (RecA homolog, E. coli) (S. cerevisiae)	RGD1563603
F12	Rn.203261	NM_001005889	Rdx	Radixin	-
G01	Rn.1023	NM_139192	Scd	Stearoyl-CoA desaturase	Scd1
G02	Rn.202939	NM_031531	Serpina3n	Serine (or cysteine) peptidase inhibitor, clade A, member 3N	CPi-26/SPI3/Spi-2.2/Spin2c/Spin3
G03	Rn.17644	NM_145677	Slc25a25	Solute carrier family 25 (mitochondrial carrier, phosphate carrier), member 25	Mcsc/Pcscl
G04	Rn.95055	NM_017102	Slc2a3	Solute carrier family 2 (facilitated glucose transporter), member 3	GLUT3
G05	Rn.28160	NM_001107673	Slc7a11	Solute carrier family 7 (cationic amino acid transporter, y+ system), member 11	-
G06	Rn.198857	NM_001276707	Srebf1	Sterol regulatory element binding transcription factor 1	ADD-1/ADD1/SREBP-1/SREBP-1c/Srebp1
G07	Rn.34397	NM_031549	Tagln	Transgelin	Sm22
G08	Rn.22325	NM_144755	Trib3	Tribbles homolog 3 (Drosophila)	NIPK
G09	Rn.140858	NM_001009176	Trim10	Tripartite motif-containing 10	Rfb30/Rnf9
G10	Rn.7305	NM_001013891	Txnl4b	Thioredoxin-like 4B	RGD1305127
G11	Rn.54318	NM_001008882	Uhrf1	Ubiquitin-like with PHD and ring finger domains 1	Ac2-121/Np95
G12	Rn.203725	NM_001127297	Wipi1	WD repeat domain, phosphoinositide interacting 1	RGD1307754
H01	Rn.94978	NM_031144	Actb	Actin, beta	Actx
H02	Rn.1868	NM_012512	B2m	Beta-2 microglobulin	-
H03	Rn.47	NM_012583	Hprt1	Hypoxanthine phosphoribosyltransferase 1	Hgprtase/Hprt
H04	Rn.107896	NM_017025	Ldha	Lactate dehydrogenase A	Ldh1
H05	Rn.973	NM_001007604	Rplp1	Ribosomal protein, large, P1	-
H06	N/A	U26919	RGDC	Rat Genomic DNA Contamination	RGDC
H07	N/A	SA_00104	RTC	Reverse Transcription Control	RTC
H08	N/A	SA_00104	RTC	Reverse Transcription Control	RTC
H09	N/A	SA_00104	RTC	Reverse Transcription Control	RTC
H10	N/A	SA_00103	PPC	Positive PCR Control	PPC
H11	N/A	SA_00103	PPC	Positive PCR Control	PPC
H12	N/A	SA_00103	PPC	Positive PCR Control	PPC

## Sheet: Genes
Apoptosis	Akt1,Bcl2,Bcl2l1 (Bcl-xl),Casp8 (Flice),Casp9,Faslg.
Necrosis	Cyld,Grb2,Mag,Parp2,Pvr,Txnl4b.
DNA Damage & Repair	Atm,Brca1,Cdkn1a (Cip1, Waf1),Ercc2 (Xpd),Mdm2,Rad51.
Mitochondrial Energy Metabolism	Arrdc3,Asb1,Cyb561d1,Dnajb1,Hspa1a (Hsp70-1),Hspa1b,Slc25a25.
Fatty Acid Metabolism (β-Oxidation)	Acadm,Acadvl,Acox1,Cpt1a,Cpt1b,Cpt2.
Oxidative Stress & Antioxidant Response	Akr1c2,Fhl2,Gclm,Hmox1,Ncoa7,Nqo1,Slc7a11.
Heat Shock Response	Hsf1 (Tcf5),Hsp90b1,Hspa4 (Hsp70),Hspa5 (Grp78),Hspb1 (Hsp27),Hspd1.
Endoplasmic Reticulum Stress & Unfolded Protein Response	Adm2,Asns,Dnajb9,Herpud1,Inhbe,Trib3 (Skip3),Uhrf1.
Cytochrome P450s & Phase I Drug Metabolism	Cyp1a1,Cyp1a2,Cyp2d4,Cyp2e1,Cyp3a23/3a1.
Steatosis	Cd36 (QuantiNova Symbol: RGD1565355),Fasn,Lpl,Ppara,Scd,Srebf1.
Cholestasis	Abcb4,Abcc2 (Cmoat, Mrp2),Abcc3 (Mlp2, Mrp3),Atp8b1,Pdyn,Rdx,Slc51a.
Phospholipidosis	Asah1,Hpn,Lss,Serpina3n,Slc2a3,Tagln,Wipi1.
Immunotoxicity	Adh1,F2 (Thrombin),Hpx,Lyz2,Metap2,Mki67,Nr5a2,Trim10.
