# Supplementary material for: Rat embryonic stem cell-based in vitro testing platform for mammalian embryo toxicology at pre- and post-implantation stages
Source: Front Toxicol. 2025 May 8;7:1561386. doi: 10.3389/ftox.2025.1561386 (PMC12095294; doi:10.3389/ftox.2025.1561386)
Supplement: Supplementary file 5 [file Table1.xlsx]

## Sheet: PARN-508Z
PARN-508Z
Position	Unigene	Refseq	Symbol	Description	Gname
A01	Rn.54503	NM_022190	Acan	Aggrecan	Agc/Agc1
A02	Rn.202968	NM_134326	Alb	Albumin	Alb1/Albza
A03	Rn.1824	NM_001009626	Apoh	Apolipoprotein H (beta-2-glycoprotein I)	-
A04	Rn.1618	NM_012778	Aqp1	Aquaporin 1	CHIP28
A05	Rn.10318	NM_012827	Bmp4	Bone morphogenetic protein 4	BOMPR4A
A06	Rn.98191	NM_019155	Cav3	Caveolin 3	-
A07	Rn.10736	NM_053960	Ccr5	Chemokine (C-C motif) receptor 5	Ckr5/Cmkbr5
A08	Rn.219720	NM_001107202	Cd34	CD34 molecule	-
A09	Rn.96221	NM_001108140	Cd3e	CD3 molecule, epsilon	-
A10	N/A	XM_001060872	Cd79al	Cd79a molecule, immunoglobulin-associated alpha	Cd79a
A11	Rn.45116	NM_001170593	Chat	Choline acetyltransferase	-
A12	Rn.217522	XM_001053056	Col10a1	Collagen, type X, alpha 1	-
B01	Rn.10343	NM_012834	Comp	Cartilage oligomeric matrix protein	-
B02	Rn.9576	NM_016998	Cpa1	Carboxypeptidase A1	-
B03	Rn.5598	NM_031560	Ctsk	Cathepsin K	-
B04	Rn.106103	NM_024129	Dcn	Decorin	-
B05	Rn.121471	NM_053379	Dcx	Doublecortin	-
B06	Rn.117353	NM_001003959	Dnmt3b	DNA (cytosine-5-)-methyltransferase 3 beta	-
B07	Rn.91364	NM_012789	Dpp4	Dipeptidylpeptidase 4	CD26/DPPIV
B08	Rn.4236	NM_012554	Eno1	Enolase 1, (alpha)	Nne
B09	Rn.10014	NM_030832	Fabp7	Fatty acid binding protein 7, brain	-
B10	Rn.44445	NM_022211	Fgf5	Fibroblast growth factor 5	-
B11	Rn.10470	NM_012742	Foxa1	Forkhead box A1	Hnf3a
B12	Rn.92964	XM_006225424	Foxd3	Forkhead box D3	CWH3/Genesis/Hfh2
C01	Rn.9864	NM_012560	Foxg1	Forkhead box G1	BF1A/Fkhl1/RATBF1A
C02	Rn.10992	NM_013098	G6pc	Glucose-6-phosphatase, catalytic subunit	G6Pase
C03	Rn.91245	NM_017007	Gad1	Glutamate decarboxylase 1	Gad67
C04	Rn.29951	NM_012563	Gad2	Glutamate decarboxylase 2	gad65
C05	Rn.30608	NM_001005888	Galc	Galactosylceramidase	-
C06	Rn.10024	NM_012764	Gata1	GATA binding protein 1	Eryf1
C07	Rn.34322	NM_033442	Gata2	GATA binding protein 2	-
C08	Rn.8701	NM_019185	Gata6	GATA binding protein 6	-
C09	Rn.92363	NM_053708	Gbx2	Gastrulation brain homeobox 2	-
C10	Rn.202592	NM_001109671	Gdf3	Growth differentiation factor 3	RGD1564178
C11	Rn.91512	NM_017009	Gfap	Glial fibrillary acidic protein	-
C12	Rn.39340	NM_021592	Hand1	Heart and neural crest derivatives expressed 1	eHand
D01	Rn.41057	NM_022696	Hand2	Heart and neural crest derivatives expressed 2	-
D02	Rn.22422	NM_024383	Hes5	Hairy and enhancer of split 5 (Drosophila)	-
D03	Rn.12238	NM_022180	Hnf4a	Hepatocyte nuclear factor 4, alpha	Hnf4/Hnf4alpha
D04	Rn.9721	NM_012587	Ibsp	Integrin-binding sialoprotein	Bsp
D05	Rn.118681	NM_031511	Igf2	Insulin-like growth factor 2	IGFII/RNIGF2
D06	Rn.989	NM_019130	Ins2	Insulin 2	-
D07	Rn.198908	NM_013180	Itgb4	Integrin, beta 4	-
D08	Rn.125065	NM_001008804	Krt10	Keratin 10	Ka10
D09	Rn.153972	NM_001008751	Krt14	Keratin 14	Ka14/Krt1-14
D10	Rn.9359	NM_199498	Krt19	Keratin 19	Ka19/Krt1-19
D11	Rn.218667	NM_001109080	Lefty1	Left right determination factor 1	RGD1561867
D12	Rn.146082	NM_013055	Map3k12	Mitogen activated protein kinase kinase kinase 12	DLK/MUK/PK/Zpk
E01	Rn.19959	NM_145771	Miox	Myo-inositol oxygenase	Aldrl6/RSOR
E02	Rn.218456	NM_001105979	Mixl1	Mix1 homeobox-like 1 (Xenopus laevis)	-
E03	Rn.18607	NM_031658	Msln	Mesothelin	-
E04	Rn.94969	NM_001170600	Myh11	Myosin, heavy chain 11, smooth muscle	-
E05	Rn.54399	NM_017240	Myh7	Myosin, heavy chain 7, cardiac muscle, beta	Bmyo/Myhcb/myHC-beta/myHC-slow
E06	Rn.1955	NM_012606	Myl3	Myosin, light chain 3, alkali; ventricular, skeletal, slow	Mylc1v
E07	Rn.9493	NM_176079	Myod1	Myogenic differentiation 1	-
E08	Rn.124668	NM_001100781	Nanog	Nanog homeobox	-
E09	Rn.44289	NM_019218	Neurod1	Neurogenic differentiation 1	-
E10	N/A	XM_008761481	Neurog2	Neurogenin 2	Ngn2
E11	Rn.32651	NM_001191904	Nkx2-2	NK2 homeobox 2	-
E12	Rn.2004	NM_012612	Nppa	Natriuretic peptide precursor A	ANF/ANP/Pnd/RATANF
F01	Rn.22121	NM_001100557	Olig2	Oligodendrocyte lineage transcription factor 2	-
F02	Rn.35222	NM_001100566	Otx2	Orthodenticle homeobox 2	-
F03	Rn.55127	NM_012802	Pdgfra	Platelet derived growth factor receptor, alpha polypeptide	APDGFR/PDGFACE
F04	Rn.162741	NM_138848	Podxl	Podocalyxin-like	PC/PCLP-1/podocalyxin
F05	Rn.92413	NM_134355	Pou4f2	POU class 4 homeobox 2	Brn3b
F06	Rn.161748	NM_001009178	Pou5f1	POU class 5 homeobox 1	-
F07	Rn.144589	NM_021751	Prom1	Prominin 1	CD133/Prom
F08	Rn.92370	XM_001065627	Ptcra	Pre T-cell antigen receptor alpha	-
F09	Rn.38641	NM_080901	Rcvrn	Recoverin	Rcv1
F10	Rn.11201	NM_017325	Runx1	Runt-related transcription factor 1	Aml1/B/CBF-alpha-2/Cbfa2/PEA2-alpha/PEBP2-alpha
F11	Rn.1952	NM_138842	Sftpb	Surfactant protein B	Sp-b
F12	Rn.11348	NM_012878	Sftpd	Surfactant protein D	SP-D/SPD
G01	Rn.19372	NM_053427	Slc17a6	Solute carrier family 17 (sodium-dependent inorganic phosphate cotransporter), member 6	Dnpi/Vglut2
G02	Rn.10267	NM_053859	Slc17a7	Solute carrier family 17 (sodium-dependent inorganic phosphate cotransporter), member 7	BNPI/Vglut1
G03	Rn.89295	NM_012879	Slc2a2	Solute carrier family 2 (facilitated glucose transporter), member 2	GTT2/Glut2
G04	Rn.10846	NM_031782	Slc32a1	Solute carrier family 32 (GABA vesicular transporter), member 1	Vgat/Viaat
G05	Rn.40766	NM_001013049	Smtn	Smoothelin	-
G06	Rn.7884	NM_001107902	Sox17	SRY (sex determining region Y)-box 17	-
G07	Rn.17369	NM_001109181	Sox2	SRY (sex determining region Y)-box 2	RGD1565646
G08	Rn.17732	NM_001106045	Sox7	SRY (sex determining region Y)-box 7	-
G09	Rn.218650	NM_001106209	Tbxt	T-box transcription factor T	T
G10	Rn.9947	NM_012668	Tat	Tyrosine aminotransferase	-
G11	Rn.38928	NM_001107535	Tyr	Tyrosinase	C
G12	Rn.161923	NM_022677	Zic1	Zic family member 1 (odd-paired homolog, Drosophila)	-
H01	Rn.94978	NM_031144	Actb	Actin, beta	Actx
H02	Rn.1868	NM_012512	B2m	Beta-2 microglobulin	-
H03	Rn.47	NM_012583	Hprt1	Hypoxanthine phosphoribosyltransferase 1	Hgprtase/Hprt
H04	Rn.107896	NM_017025	Ldha	Lactate dehydrogenase A	Ldh1
H05	Rn.973	NM_001007604	Rplp1	Ribosomal protein, large, P1	-
H06	N/A	U26919	RGDC	Rat Genomic DNA Contamination	RGDC
H07	N/A	SA_00104	RTC	Reverse Transcription Control	RTC
H08	N/A	SA_00104	RTC	Reverse Transcription Control	RTC
H09	N/A	SA_00104	RTC	Reverse Transcription Control	RTC
H10	N/A	SA_00103	PPC	Positive PCR Control	PPC
H11	N/A	SA_00103	PPC	Positive PCR Control	PPC
H12	N/A	SA_00103	PPC	Positive PCR Control	PPC

## Sheet: Genes
Pluripotency Markers	Dnmt3b,Gdf3 (Vgr-2),Lefty1,Nanog,Podxl,Pou5f1 (Oct4)
Germ Layers
Ectoderm	Fgf5,Foxd3,Otx2,Zic1
Neuroectoderm	Gbx2,Neurog2
Mesoderm	Bmp4,Cd34,Dcn,Gata2,Hand1,Igf2,Mixl1,Pdgfra,Runx1 (Aml1),Tbxt (Brachyury)
Endoderm	Foxa1,Gata1,Gata6,Hnf4a,Sox17,Sox7
Ectoderm Progenitors
Neuronal Progenitors	Fabp7,Hes5,Prom1,Sox2.
Immature Neurons	Dcx
Immature GABA Neurons	Gad2,Slc32a1
Limbal Progenitors	Eno1,Msln
Motor Neuron Progenitors	Foxg1,Olig2
Oligodendrocyte Progenitors	Nkx2-2,Olig2
Mesoderm Progenitors
Early Cardiomyocytes	Hand2
Early B Cells	Cd79al
Early T Cells	Cd3e,Ptcra
Muscle Stem Cells	Cd34
Endoderm Progenitors
Pancreatic Islet Cells	Krt19
Hepatic Stem Cells	Apoh,Dpp4,Map3k12
Ectoderm Terminal Differentiation Markers
Keratinocytes	Krt10,Krt14
Melanocytes	Tyr
Mature Neurons	Neurod1
Cholinergic Neurons	Chat
GABA Neurons	Gad1
Glutamatergic Neurons	Slc17a6,Slc17a7
Astrocytes	Galc,Gfap
Ganglion Cells	Pou4f2
Photoreceptor Cells	Rcvrn
Mesoderm Terminal Differentiation Markers
Skeletal Muscle Cells	Cav3,Myod1
Smooth Muscle Cells	Myh11,Smtn
Cardiomyocytes	Myh7,Myl3,Nppa
Osteoblasts	Ibsp
Osteoclasts	Ctsk
Chondrocytes	Acan,Col10a1,Comp
Macrophages	Ccr5
Endoderm Terminal Differentiation Markers
Hepatocytes	Alb,G6pc,Tat
Cholangiocytes	Itgb4
Beta Cells	Ins2,Slc2a2
Exocrine Cells	Cpa1
Lung Cells	Sftpb,Sftpd
Proximal Tubule Cells	Aqp1,Miox
